# Supplementary material for: Haloamines of the Neurotransmitter γ-Aminobutyric Acid (GABA) and Its Ethyl Ester: Mild Oxidants for Reactions in Hydrophobic Microenvironments and Bactericidal Activity
Source: Molecules. 2025 Oct 29;30(21):4227. doi: 10.3390/molecules30214227 (PMC12610792; doi:10.3390/molecules30214227)
Supplement: Supplementary file 1 [file molecules-30-04227-s001.zip]

Archive with 1 entries (1 files):
- molecules-3935387-supplementary.pdf
